# Supplementary material for: Applications of the Novel Quantitative Pharmacophore Activity Relationship Method QPhAR in Virtual Screening and Lead-Optimisation
Source: Pharmaceuticals (Basel). 2022 Sep 8;15(9):1122. doi: 10.3390/ph15091122 (PMC9504690; doi:10.3390/ph15091122)
Supplement: Supplementary file 1 [file pharmaceuticals-15-01122-s001.zip]

Archive with 1 entries (1 files):
- pharmaceuticals-1863617-supplementary.pdf
